# Supplementary material for: Can the ubiquitous power of mobile phones be used to improve health outcomes in developing countries?
Source: Global Health. 2006 May 23;2:9. doi: 10.1186/1744-8603-2-9 (PMC1524730; doi:10.1186/1744-8603-2-9)
Supplement: Additional file 1 — Gross Domestic Product per capita (US $) and Mobile Phone Subscriptions per capita for selected countries. Data obtained directly from Reference [62]. U.S. dollar figures obtained by applying average annual exchange rates from the International Monetary Fund (IMF) to the national currency for that year. Where such rates were unavailable, a World Bank or United Nations conversion rate was used. [file 1744-8603-2-9-S1.xls]

## Sheet: RECALCULATEd (2)
Country	GDP/capita (2000)	GDP/capita (2001)	Mobile phone subscriptions/capita (2001)	GDP/capita (2002)	Mobile phone subscriptions/capita (2002)	GDP/capita (2003)	Mobile phone subscriptions/capita (2003)	Mobile phone subscriptions/capita (2004)
Austria	23704	23459	0.811	25239	0.8314	31209	0.8715	0.9736
Belarus	1043	1242	0.0139	1438	0.0467	1805	0.1132	0.2273
Belgium	22121	22022	0.7466	23681	0.7823	29744	0.8297	0.8832
Denmark	29470	29745	0.7395	32033	0.8332	39412	0.8832	0.9551
Estonia	3498	3794	0.4554	4732	0.6502	6800	0.7774	0.96
France	22123	22201	0.6225	24057	0.647	29734	0.6959	0.7372
Germany	22640	22459	0.6808	24122	0.7164	29453	0.7852	0.8642
Greece	10423	11033	0.7516	12084	0.8454	15118	0.78	0.8477
Hungary	4570	5103	0.4882	6492	0.679	8112	0.7853	0.8643
Italy	18689	18777	0.8833	21024	0.9599	25251	0.9807	1.08
Lxembourg	44591	44857	0.9307	47255	1.06	59626	1.19	1.38
Netherlands	23103	29753	0.7575	25866	0.7471	32866	0.8106	0.9121
Norway	36969	37148	0.8325	42149	0.8592	48162	0.9089	1.03
Poland	4075	4572	0.259	4902	0.36	5427	0.4509	0.5991
Russia	1709	2112	0.0528	2370	0.1201	2370	0.2493	0.5161
Spain	13733	14150	0.7213	15928	0.8158	20544	0.8719	0.8946
Sweden	27005	24626	0.8056	26864	0.889	33586	0.9805	1.08
Switzerland	33431	33884	0.7282	36738	0.7878	36758	0.8458	0.8463
Turkey	3062	2119	0.2856	2630	0.335	3392	0.3944	0.4799
United Kingdom	24094	23959	0.7704	26369	0.8331	26369	0.9143	1.021
Benin	354	360	0.019	413	0.0322	506	0.0336	0.0533
Gambia	345	302	0.0043	270	0.0753	270	0.0753	0.1197
Ghana	239	217	0.0121	297	0.0187	358	0.0374	0.0793
Kenya	338	364	0.0192	391	0.0377	474	0.0502	0.0785
Malawi	168	164	0.0054	192	0.0082	168	0.0129	0.018
Morocco	1161	1162	0.1636	1218	0.2091	1455	0.2443	0.3123
Nigeria	423	438	0.0034	409	0.0134	451	0.0255	0.072
Senegal	458	470	0.0308	506	0.0549	666	0.0755	0.1085
Sierra Leone	131	197	0.0055	199	0.0135	216	0.0228	0.0228
South Africa	2928	2562	0.2421	2293	0.3014	2293	0.3636	0.4313
Zambia	315	344	0.0115	338	0.0128	338	0.0215	0.0425
Botswana	2977	2921	0.188	2939	0.2529	4214	0.2971	0.3287
Zimbabwe	654	800	0.0273	.	.	654	0.0309	0.0356
Burkina Faso	195	200	0.0065	220	0.0094	345	0.0185	0.0297
Burundi	105	97	0.0045	89	0.0074	83	0.009	0.0142
CapeVerde	1286	1275	0.0712	1407	0.0954	1773	0.1163	0.1394
Ivory Coast	717	657	0.0446	711	0.0623	844	0.077	0.0907
DRCongo	297	143	0.0029	143	0.0011	107	0.0189	0.0349
Djibouti	875	894	0.0047	894	0.0229	894	0.0344	0.0507
Egypt	1544	1400	0.0433	1260	0.0668	1040	0.0845	0.1092
Argentina	7726	7232	0.1814	10907	0.175	3423	0.2071	0.3535
Jamaica	3054	3098	0.2431	3207	0.4523	3084	0.6057	0.8221
Mexico	5871	6292	0.2194	6328	0.2576	6328	0.2947	0.3664
Peru	2085	2071	0.0687	2124	0.0862	2208	0.1069	0.1475
U.S.A.	35082	35364	0.4503	36273	0.4888	36273	0.5458	0.6211
Venezuela	5017	5105	0.2618	3788	0.2564	3252	0.2731	0.3217
Bolivia	1019	969	0.0943	935	0.1227	962	0.1521	0.2007
Brazil	3544	2959	0.1673	2603	0.2006	2864	0.2629	0.3632
Canada	20942	20043	0.342	20329	0.3773	23213	0.4163	0.4672
Chile	4965	4314	0.3432	4413	0.4238	4818	0.4938	0.6208
Columbia	1966	1925	0.0763	1874	0.1062	1808	0.1413	0.2295
Cuba	1478	1518	0.0008	1518	0.0016	1518	0.0031	0.0067
Grenada	4348	4348	0.0641	3907	0.0713	3908	0.3763	0.4205
Haiti	450	423	0.0111	380	0.0169	356	0.0404	0.0487
Bahrain	12426	12068	0.4605	11312	0.5789	13827	0.6384	0.9063
South Korea	11127	10179	0.6135	11487	0.6793	12710	0.702	0.7609
Malaysia	3869	3684	0.309	3870	0.3691	4141	0.4441	0.5712
Pakistan	433	388	0.0052	414	0.0116	465	0.0161	0.0329
Philippines	992	921	0.1554	980	0.1936	992	0.2777	0.3985
Quatar	29249	27782	0.2786	26625	0.3971	28920	0.5331	0.659
Saudia Arabia	9041	8554	0.1182	8571	0.228	9432	0.3211	0.3682
Singapore	23137	20752	0.7241	20894	0.8033	22039	0.8286	0.8947
Sri Lanka	884	841	0.0036	873	0.0492	947	0.0724	0.1137
Thailand	2018	1883	0.1233	2044	0.2604	2312	0.4015	0.4418
VietNam	390	403	0.0015	432	0.0234	486	0.0337	0.0601
Bangladesh	352	346	0.004	354	0.0081	382	0.0101	0.0203
Cambodia	257	254	0.0166	291	0.0276	308	0.0352	0.0595
China	833	907	0.1103	963	0.1604	1096	0.2089	0.2576
Hong Kong	24814	24383	0.859	23566	0.9425	23245	1.079	1.18
India	459	471	0.0063	488	0.0122	561	0.0247	0.0437
Indonesia	738	695	0.0312	860	0.0552	1111	0.0874	0.1348
Israel	18301	17302	0.9066	15619	0.9545	16318	0.9607	1.05
Japan	37544	32544	0.5878	31324	0.6365	31324	0.679	0.7158
